# Supplementary material for: A First Approach for the In Vitro Cultivation, Storage, and DNA Barcoding of the Endangered Endemic Species Euonymus koopmannii
Source: Plants (Basel). 2024 Aug 6;13(16):2174. doi: 10.3390/plants13162174 (PMC11359811; doi:10.3390/plants13162174)
Supplement: Supplementary file 1 [file plants-13-02174-s001.zip]

Archive with 1 entries (1 files):
- plants-3088585-supplementary.xlsx
