# Supplementary material for: A First Approach for the In Vitro Cultivation, Storage, and DNA Barcoding of the Endangered Endemic Species Euonymus koopmannii
Source: Plants (Basel). 2024 Aug 6;13(16):2174. doi: 10.3390/plants13162174 (PMC11359811; doi:10.3390/plants13162174)
Supplement: Supplementary file 1 [file plants-13-02174-s001.zip › plants-3088585-supplementary.xlsx]

## Sheet: ST 1 
Supplementary Table 1
Rhizogenesis of E. koopmannii regenerants on MSR I-XII media
			MSR I	MSR II	MSR III	MSR IV	MSR V	MSR VI	MSR VII	MSR VIII	MSR IX	MSR X	MSR XI	MSR XII
			1	1	1	1	0	1	1	1	1	1	0	1
			1	1	1	1	0	1	1	1	1	1	0	1
			1	1	1	1	0	1	0	1	1	1	0	1
			1	0	0	1	0	1	0	1	0	1	0	0
			1	0	0	1	0	1	0	1	0	1	0	0
			1	0	0	1	0	1	0	1	0	1	0	0
			1	0	0	0	0	0	0	0	0	0	0	0
			1	0	0	0	0	0	0	0	0	0	0	0
			1	0	0	0	0	0	0	0	0	0	0	0
			1	0	0	0	0	0	0	0	0	0	0	0
			0	0	0	0	0	0	0	0	0	0	0	0
			0	0	0	0	0	0	0	0	0	0	0	0
			0	0	0	0	0	0		0	0	0		0
			0	0	0	0	0	0		0	0	0		0
			0	0	0	0	0	0		0	0	0		0
	%		0.666667	0.2	0.2	0.4	0	0.4	0.166667	0.4	0.2	0.4	0	0.2
	SD		0.125988	0.106904	0.106904	0.130931	0	0.130931	0.112367	0.130931	0.106904	0.130931	0	0.106904

## Sheet: ST 2
Supplementary Table 2
Micropropagation E. Koopmannii on MSDR II medium containing 1.0 mg/l BAP, 0.5 mg/l NAA and 0.2 mg/l kinetin
Seedling			Shoot length, cm	Number of shoots per explant, pcs.		Internodes			Shoot length, cm	Number of shoots per explant, pcs.
	passage I	1	11.6	5			passage I	1	8.7	2
		2	10.4	7				2	9.4	3
		3	12.6	6				3	8.9	3
		4	11.8	5				4	10.1	3
	average mean		11.6	5.75				5	7.8	2
	SD		0.454606	0.478714				6	8.2	3
								7	9.1	4
			Shoot length, cm	Number of shoots per explant, pcs.			average mean		8.88571	2.85714
	passage II	1	8.8	4			SD		0.287376	0.26082
		2	9	5
		3	7.9	4					Shoot length, cm	Number of shoots per explant, pcs.
		4	8.6	4			passage II	1	6.3	2
		5	8.7	4				2	7.1	3
		6	8.1	3				3	4.1	1
		7	7.6	3				4	4.6	1
		8	6.4	2				5	5.2	2
		9	6.7	3				6	6	3
		10	6.6	3				7	4.3	2
		11	7.8	3				8	5.6	2
		12	8.1	4				9	5.1	2
		13	7.1	3				10	4.7	2
		14	8	4				11	4.9	3
		15	7.5	3				12	6.4	2
		16	6.9	4				13	5.6	2
		17	6.3	3				14	7.3	3
		18	7.6	3				15	4.9	2
		19	7.2	3				16	3.9	1
		20	7.1	3				17	6.5	2
		21	7	4				18	7.6	3
		22	7.6	3				19	4.9	2
		23	8.2	3				20	5.6	3
		24	8	4			average mean		5.53	2.15
		25	8.3	5			SD		0.238758	0.15
		26	8.8	5
		27	9.1	5					Shoot length, cm	Number of shoots per explant, pcs.
		28	8.1	5			passage III	1	8.3	2
		29	8.6	4				2	7.8	3
		30	7.9	4				3	10.6	4
		31	8.1	4				4	6.7	2
	average mean		7.79677	3.67742				5	7.3	2
	SD		0.138927	0.142082				6	6.4	3
								7	11.2	4
			Shoot length, cm	Number of shoots per explant, pcs.				8	7.6	2
	passage III	1	10.2	6				9	8.4	3
		2	8.8	4				10	8.6	3
		3	7.6	6				11	7.2	3
		4	9.8	4				12	6.7	3
		5	10.4	8				13	6.4	2
		6	8.8	6				14	5.6	2
		7	10.6	8				15	7.7	2
		8	8.8	6				16	8	3
		9	9.8	6				17	10.2	3
		10	9.6	6				18	9.4	4
		11	8.9	7				19	10.6	5
		12	11.1	8				20	8.4	4
		13	10.6	8				21	7.1	2
		14	10.2	8				22	5.3	2
		15	9.7	6				23	5.9	3
		16	8.9	6				24	7.6	2
		17	8.6	6				25	8.5	3
		18	10.1	4				26	5.9	2
		19	8.8	7				27	8.6	3
		20	10.6	6				28	8.3	3
		21	9.1	6				29	10.2	3
		22	8.3	5				30	7.1	2
		23	8.9	4				31	4.9	1
		24	9.4	4				32	6.8	2
		25	10.5	6				33	8.1	4
		26	9.3	6				34	10.5	3
		27	9.7	6				35	7.6	2
		28	8.1	4				36	8.8	2
		29	8.5	4				37	7.3	2
		30	8.7	6				38	6.8	2
		31	9.2	5				39	7.1	3
		32	8.6	5				40	6.3	3
		33	6.8	4				41	5.1	2
		34	9.3	6				42	8.4	3
		35	7.6	4				43	6.5	3
		36	8.9	7			average mean		7.71628	2.69767
		37	10.6	4			SD		0.237114	0.122429
		38	10.3	5
		39	8.6	5
		40	9.8	4
		41	6.8	3
		42	10.1	5
		43	8.8	4
		44	6.9	4
		45	8.9	4
		46	6.9	3
		47	9.8	5
		48	9.4	5
		49	13.1	8
		50	8.2	5
		51	7.9	5
		52	9.8	6
		53	8.4	6
		54	10	5
		55	7.6	4
		56	8.5	4
		57	9.1	5
		58	8.5	6
		59	9.2	5
		60	10.7	6
		61	11.1	4
		62	8.6	5
		63	8.2	4
		64	9.1	4
		65	8	4
		66	7.2	3
		67	7.6	3
		68	10	6
		69	8.3	4
		70	7.9	5
		71	8.1	5
		72	9.4	6
		73	8.9	6
		74	8.4	5
		75	7.6	4
		76	8.3	6
		77	9.4	6
		78	8.6	6
		79	9.6	5
		80	10.6	5
		81	8.9	4
		82	6.4	4
		83	8.1	5
		84	10.5	6
		85	8.1	5
		86	8.6	5
		87	9.7	6
		88	8.8	4
		89	6.8	4
		90	7.4	5
		91	8.5	5
		92	8.3	4
		93	8.4	4
		94	9.3	5
		95	10.1	6
		96	7.8	3
		97	10.9	5
		98	8.4	4
		99	8.7	4
		100	9.8	3
		101	9.6	5
		102	8.9	4
		103	10.6	6
		104	10.3	6
		105	11.2	7
		106	8.7	5
		107	6.9	3
		108	8.1	4
		109	9.4	5
		110	8.8	4
		111	9.7	5
		112	5.9	3
		113	7.4	3
		114	8.9	5
	average mean		8.97807	5.05263
	SD		0.110452	0.11477

## Sheet: ST 3
Supplementary Table 3
Slow growing storage data
		MSP I	MSP II	MSP III	MSP IV	MSP V	MSP VI	MSP VII	MSP VIII	MSP IX
Length of shoots (cm) with slow growth after 3 months	repeat I	1.3	2.3	1.5	0.8	0.7	0.9	2.1	1.2	2.3
		2.1	2.8	1.7	1	0.7	1	2.1	0.9	1.9
		2	1.3	1.9	0.9	0.8	1.5	1.6	1.6	0.9
		1.6	1.4	1.4	1.1	1.7	1.1	1.5	2	1.3
		1.5	2.7	1.7	1.3	1.6	1.3	1.8	1.8	1.6
		1.9	1.6	2.1	1.7	2.1	1.2	1.1	1.2	2.2
	repeat II	1.5	1.8	1.2	0.9	1.7	1	1.4	1	1.9
		2.3	2.8	2	1.2	1.6	0.8	1.7	0.8	2.3
		1.7	1.6	1.7	1	2.1	1.2	2.1	1.3	1.6
		1.5	1.3	1.6	0.9	0.7	1.3	2	1.4	1.2
		1.9	2.5	2	0.8	0.7	1.5	1.7	2.3	2.1
		1.9	1.9	1.8	1.1	0.8	1.1	2	1	1.8
	repeat III	2.1	1.6	2.1	1.3	0.6	1.4	1.6	1.3	1.3
		1.4	2.4	1.5	1.2	0.8	1.2	1.3	1.2	1.6
		2.1	2.3	2.2	1.5	1	1	1	2	1.5
		1.4	1.7	1.6	1.1	1.7	1.5	1.4	1.4	1.8
		1.6	2.3	1.4	1.4	1.6	1	2.3	1.1	2
		2.1	1.8	1.5	1.7
average mean		1.77222	2.00556	1.71667	1.16111	1.22941	1.17647	1.68824	1.38235	1.72353
SD		0.0722222	0.120585	0.0667891	0.065748	0.131665	0.0525311	0.0915079	0.102983	0.0975921
		MSP I	MSP II	MSP III	MSP IV	MSP V	MSP VI	MSP VII	MSP VIII	MSP IX
Length of shoots (cm) with slow growth after 6 months	repeat I	2.3	3.1	2.1	1.5	1.1	1	2.8	1.8	2.4
		3.2	4.9	1.9	1.7	1.2	1	2.3	1.6	2.1
		2.6	2.3	2.9	1.4	1.1	1.6	2.5	2	0.9
		2.5	2.1	2.6	2.3	1.9	0	2.2	2.4	1.5
		2.9	2.8	2.6	1.7	2.2	0	2.4	2.5	1.7
		2.7	2.8	2.7	2.3	2.3	0	1.6	1.7	2.4
	repeat II	2.1	3.5	1.2	2.2	1.8	1.2	1.9	1.9	2
		2.8	3.3	2.5	1.5	1.9	0	2.1	1.2	2.3
		1.9	2.8	2	1.3	2.2	1.3	2.6	1.6	1.6
		2.2	2.5	1.8	1.6	1	1.4	2	2	1.5
		2.3	3	2.6	2.6	1.2	0	2.1	2.8	2.2
		2.6	3.2	3.2	1.5	1.1	0	2.2	1.7	1.9
	repeat III	3.2	2.4	2.5	2	0.9	0	1.8	1.5	1.5
		2.6	2.3	2.6	1.5	1.8	0	2.4	1.5	1.6
		2.7	3	2.7	2	1.6	0	1.6	2.4	1.5
		3.4	3.5	3.5	2.5	2.2	1.5	2.5	1.9	2
		3.1	3.4	2.7	2.1	2.3	1.2	3.1	2	2
		2.7	3.1	2.4	2
average mean		2.65556	3	2.47222	1.87222	1.63529	0.6	2.24118	1.91176	1.82941
SD		0.0957332	0.150598	0.124671	0.0945597	0.124541	0.162924	0.0977914	0.101054	0.0976807

## Sheet: ST 4-5
Supplementary Table 4. The nucleotide pair frequency analysis of the four bar-coding sequences
Sequences	ii				si				sv				R
	Avg	1st	2nd	3rd	Avg	1st	2nd	3rd	Avg	1st	2nd	3rd	Avg	1st	2nd	3rd
matK	250	87	81	82	16	5	6	6	41	14	14	13	0.4	0.3	0.4	0.4
ITS	473	158	158	157	17	5	5	7	8	3	2	2	2.3	1.7	2.3	3
psbA-trnH	124	42	40	42	31	9	10	12	62	21	22	19	0.5	0.4	0.4	0.6
rbcl	443	148	148	148	0	0	0	0	1	0	0	0	0	nc	0	0
Supplementary Table 5. Maximum likelihood estimate of substitution of the four bar-coding sequences
matK gene					ITS region					psbA-trnH region					rbcl gene
	A	T/U	C	G		A	T/U	C	G		A	T/U	C	G		A	T/U	C	G
A	-	17.32	7.63	0.11	A	-	2.15	4.3	12.8	A	-	2.03	0.71	8.63	A	-	15.09	10.37	0
T/U	15.05	-	1.41	7.52	T/U	3.04	-	33.62	3.97	T/U	1.97	-	16.23	0.96	T/U	12.25	-	0	12.29
C	15.05	3.21	-	7.52	C	3.04	16.83	-	3.97	C	1.97	46.21	-	0.96	C	12.25	0	-	12.29
G	0.22	17.32	7.63	-	G	9.82	2.15	4.3	-	G	17.57	2.03	0.71	-	G	0	15.09	10.37	-

## Sheet: ST 6
Supplementary Table 6. Effect of sterilizing agents and exposure time on obtaining aseptic culture of E. koopmannii	Sterilization of axillary buds	I			II			III
		repeat I	repeat II	repeat III	repeat I	repeat II	repeat III	repeat I	repeat II	repeat III
	1	1	1	1	1	1	1	1	1	1
	2	1	1	1	1	1	1	1	1	1
	3	1	1	1	1	1	1	1	1	1
	4	1	1	1	1	1	1	1	1	1
	5	1	1	1	1	1	1	1	1	1
	6	1	1	1	1	1	1	1	0	1
	7	1	1	1	1	1	1	1	0	1
	8	1	1	1	1	1	1	1	0	0
	9	1	1	1	1	1	1	1	0	0
	10	1	1	1	1	1	1	1	0	0
	11	0	1	0	1	1	1	0	0	0
	12	0	1	0	1	1	1	0	0	0
	13	0	1	0	0	1	1	0		0
	14	0	0	0	0	1	0	0
	15	0	0		0	1	0	0
	16	0	0			1	0	0
	17	0	0			1		0
	18		0			0		0
	19							0
	20
		0.588235	0.722222	0.714286	0.8	0.944444	0.8125	0.526316	0.416667	0.538462
	average mean	0.674914			0.852315			0.493815
		0.123038	0.108632	0.125294	0.106904	0.0555556	0.100778	0.117688	0.148647	0.14391
	SD	0.118988			0.0877461			0.136748
	Seed sterilization	I			II			III
		repeat I	repeat II	repeat III	repeat I	repeat II	repeat III	repeat I	repeat II	repeat III
	1	1	1	1	1	1	1	1	1	1
	2	1	1	1	1	1	1	1	1	1
	3	1	1	1	1	1	1	1	1	1
	4	1	1	1	1	1	1	1	1	1
	5	1	1	1	1	1	1	1	1	1
	6	1	1	1	1	1	1	1	1	1
	7	1	1	1	1	1	1	1	1	1
	8	1	1	1	1	1	1	1	1	1
	9	1	1	1	1	1	1	0	1	0
	10	1	1	1	1	1	1	0	1	0
	11	1	1	1	1	1	1	0	0	0
	12	1	1	1	1	1	1	0	0	0
	13	1	0	0	1	1	1	0	0	0
	14	1	0	0	1	1	1	0	0	0
	15	0	0	0	1	1	1	0	0	0
	16	0	0	0	1	1	1	0	0	0
	17	0	0	0	0	1	1	0	0	0
	18	0	0	0	0	1	1	0	0	0
	19	0	0	0	0	1	1	0	0	0
	20	0	0	0		1	1	0
	21					1	1
	22					0	0
	23					0	0
		0.7	0.6	0.6	0.842105	0.869565	0.913043	0.4	0.5	0.4
	average mean	0.633333			0.874905			0.433333
		0.105131	0.11239	0.11239	0.085947	0.0600739	0.0600739	0.11239	0.117688	0.116373
	SD	0.109971			0.0686982			0.115484

## Sheet: ST 7
Supplementary Table 7. Nucleotide sequences of PCR primers used for the four bar-coding sequences
Primer Name	Nucleotide sequence of primer	Barcoding locus	Tm (°C)	Reference
3F_KIMf	5’ – CGTACAGTACTTTTGTGTTTACGAG – 3’	matK	50	Zhang, 2011
1R_KIMr	5’– ACCCCATTCATCTGGAAATCTTGGTTC – 3’	matK	50	Zhang, 2011
rbcLa_F	5’ – ATGTCACCAACAAACAGAGACTAAAGC – 3’	rbcL	58	Kuzmina,2012
rbcLa_R	5’ – GTAAAATCAAGTCCACCRCG – 3’	rbcL	58	Kuzmina,2012
psbA3f	5’ – GTTATGCATGGTGGATTCACAATCC – 3’	trnH-psbA	53	Parmentier, 2013
trnHf_05	5’ – CGCGCATGGTGGATTCACAATCC - 3’	trnH-psbA	53	Parmentier, 2013
ITS4	5’ – TCCTCCGCTTATTGATATGC – 3’	ITS1 and ITS2	55	Khan,2019
ITS5	5’ – GGAAGTAAAAGTCGTAACAAG – 3’	ITS1 and ITS2	55	Khan, 2019
